# Supplementary material for: Transcriptome Analysis Reveals Sugar and Hormone Signaling Pathways Mediating Flower Induction in Pitaya (Hylocereus polyrhizus)
Source: Int J Mol Sci. 2025 Jan 31;26(3):1250. doi: 10.3390/ijms26031250 (PMC11818635; doi:10.3390/ijms26031250)
Supplement: Supplementary file 1 [file ijms-26-01250-s001.zip]

Archive with 2 entries (2 files):
- GENES.xlsx
- ijms-3416373-supplementary.pdf
