# Supplementary material for: Transcriptome Analysis Reveals Sugar and Hormone Signaling Pathways Mediating Flower Induction in Pitaya (Hylocereus polyrhizus)
Source: Int J Mol Sci. 2025 Jan 31;26(3):1250. doi: 10.3390/ijms26031250 (PMC11818635; doi:10.3390/ijms26031250)
Supplement: Supplementary file 1 [file ijms-26-01250-s001.zip › GENES.xlsx]

## Sheet: SUGAR
Table S5. Differentially expressed genes involved in starch and sugar metabolism pathway.
Gene ID	ES-1_FPKM	ES-2_FPKM	ES-3_FPKM	MS-1_FPKM	MS-2_FPKM	MS-3_FPKM	LS-1_FPKM	LS-2_FPKM	LS-3_FPKM	KEGG_annotation	KEGG_pathway_annotation	Pfam_annotation	Swiss_Prot_annotation	NR_annotation
HU11G01683	49.5687	53.8191	49.0946	33.0649	37.6727	44.7425	107.662	105.216	116.542	K01513|2.6e-70|ats:109769794|K01513 ectonucleotide pyrophosphatase/phosphodiesterase family member 1/3 [EC:3.1.4.1 3.6.1.9] | (RefSeq) uncharacterized protein LOC109769794	Purine metabolism (ko00230);; Pyrimidine metabolism (ko00240);; Starch and sucrose metabolism (ko00500);; Riboflavin metabolism (ko00740);; Nicotinate and nicotinamide metabolism (ko00760);; Pantothenate and CoA biosynthesis (ko00770)	Plant protein 1589 of unknown function (A_thal_3526)	--	PREDICTED: uncharacterized protein LOC104885201 [Beta vulgaris subsp. vulgaris]
HU04G01089	10.6916	12.699	10.1112	16.7422	14.6387	15.4276	28.1738	28.7205	29.6034	K16055|0.0e+00|bvg:104891294|K16055 trehalose 6-phosphate synthase/phosphatase [EC:2.4.1.15 3.1.3.12] | (RefSeq) alpha,alpha-trehalose-phosphate synthase [UDP-forming] 1	Starch and sucrose metabolism (ko00500)	Glycosyltransferase family 20	Alpha,alpha-trehalose-phosphate synthase [UDP-forming] 1 OS=Arabidopsis thaliana OX=3702 GN=TPS1 PE=1 SV=1	PREDICTED: alpha,alpha-trehalose-phosphate synthase [UDP-forming] 1 [Beta vulgaris subsp. vulgaris]
HU09G00190	16.3085	11.7018	12.4621	18.8534	24.1073	17.2737	103.185	99.156	107.322	K05349|0.0e+00|bvg:104899896|K05349 beta-glucosidase [EC:3.2.1.21] | (RefSeq) beta-glucosidase BoGH3B	Cyanoamino acid metabolism (ko00460);; Starch and sucrose metabolism (ko00500);; Phenylpropanoid biosynthesis (ko00940)	Glycosyl hydrolase family 3 N terminal domain	Beta-xylosidase/alpha-L-arabinofuranosidase 2 OS=Medicago sativa subsp. varia OX=36902 GN=Xyl2 PE=2 SV=1	PREDICTED: uncharacterized protein LOC104899896 [Beta vulgaris subsp. vulgaris]
HU10G00440	51.7812	35.1703	36.64	53.4517	46.0643	51.8703	112.285	101.727	105.663	K19891|3.1e-16|dzi:111287553|K19891 glucan endo-1,3-beta-glucosidase 1/2/3 [EC:3.2.1.39] | (RefSeq) glucan endo-1,3-beta-glucosidase 3-like isoform X1	Starch and sucrose metabolism (ko00500)	X8 domain	PLASMODESMATA CALLOSE-BINDING PROTEIN 3 OS=Arabidopsis thaliana OX=3702 GN=PDCB3 PE=1 SV=1	hypothetical protein GH714_029794 [Hevea brasiliensis]
HU02G01891	12.9175	9.50445	13.2352	6.57147	5.86132	5.13441	35.2719	33.7519	37.6807	K00847|1.0e-169|bvg:104906399|K00847 fructokinase [EC:2.7.1.4] | (RefSeq) probable fructokinase-7	Fructose and mannose metabolism (ko00051);; Starch and sucrose metabolism (ko00500);; Amino sugar and nucleotide sugar metabolism (ko00520)	pfkB family carbohydrate kinase	Probable fructokinase-7 OS=Arabidopsis thaliana OX=3702 GN=At5g51830 PE=1 SV=1	PREDICTED: probable fructokinase-7 [Beta vulgaris subsp. vulgaris]
HU03G00894	34.2936	47.9702	38.7597	25.07	22.1784	24.7631	84.8808	75.2846	79.6872	K07024|1.7e-184|soe:110784542|K07024 sucrose-6-phosphatase [EC:3.1.3.24] | (RefSeq) sucrose-phosphatase 2-like isoform X1	Starch and sucrose metabolism (ko00500)	Sucrose-6F-phosphate phosphohydrolase	Sucrose-phosphatase 2 OS=Nicotiana tabacum OX=4097 GN=SPP2 PE=2 SV=1	sucrose-phosphatase 2-like isoform X1 [Spinacia oleracea]
HU03G00964	10.4395	14.0308	13.5744	10.5012	13.4697	9.99645	89.9715	90.9797	89.0271	K00963|6.4e-239|gab:108466015|K00963 UTP--glucose-1-phosphate uridylyltransferase [EC:2.7.7.9] | (RefSeq) UTP--glucose-1-phosphate uridylyltransferase	Pentose and glucuronate interconversions (ko00040);; Galactose metabolism (ko00052);; Starch and sucrose metabolism (ko00500);; Amino sugar and nucleotide sugar metabolism (ko00520)	UTP--glucose-1-phosphate uridylyltransferase	UTP--glucose-1-phosphate uridylyltransferase OS=Solanum tuberosum OX=4113 PE=1 SV=3	UTP--glucose-1-phosphate uridylyltransferase 1 isoform X2 [Pistacia vera]
HU05G01033	7.69876	6.55853	7.00511	11.053	9.77138	14.669	58.8907	51.5361	54.7617	K01179|1.6e-185|dcr:108199608|K01179 endoglucanase [EC:3.2.1.4] | (RefSeq) endoglucanase 6-like	Starch and sucrose metabolism (ko00500)	Glycosyl hydrolase family 9	Endoglucanase 11 OS=Arabidopsis thaliana OX=3702 GN=At2g32990 PE=2 SV=1	PREDICTED: endoglucanase 11 [Beta vulgaris subsp. vulgaris]
HU02G00891	17.1235	17.7107	17.9391	36.0652	31.0477	37.2271	71.298	71.325	70.8654	K01179|2.1e-259|cqi:110689797|K01179 endoglucanase [EC:3.2.1.4] | (RefSeq) endoglucanase 17-like	Starch and sucrose metabolism (ko00500)	Glycosyl hydrolase family 9	Endoglucanase 17 OS=Arabidopsis thaliana OX=3702 GN=At4g02290 PE=2 SV=1	endoglucanase 17-like [Chenopodium quinoa]
HU04G00310	6.53169	7.21826	11.1799	17.2208	19.0506	16.7051	46.8848	47.2797	46.5527	K01179|3.1e-305|bvg:104892160|K01179 endoglucanase [EC:3.2.1.4] | (RefSeq) endoglucanase 6	Starch and sucrose metabolism (ko00500)	Glycosyl hydrolase family 9	Endoglucanase 6 OS=Arabidopsis thaliana OX=3702 GN=At1g64390 PE=2 SV=2	PREDICTED: endoglucanase 6 [Beta vulgaris subsp. vulgaris]
HU05G00055	9.66303	10.7763	13.8487	18.4621	13.7712	20.0901	112.771	100.727	102.184	K01179|3.2e-291|soe:110786418|K01179 endoglucanase [EC:3.2.1.4] | (RefSeq) endoglucanase 6	Starch and sucrose metabolism (ko00500)	Glycosyl hydrolase family 9	Endoglucanase 6 OS=Arabidopsis thaliana OX=3702 GN=At1g64390 PE=2 SV=2	endoglucanase 6 [Spinacia oleracea]
HU08G01254	23.3843	24.9541	24.9358	23.7987	18.7741	21.1683	145.035	136.575	138.878	K01179|4.2e-222|soe:110783326|K01179 endoglucanase [EC:3.2.1.4] | (RefSeq) endoglucanase 8-like	Starch and sucrose metabolism (ko00500)	Glycosyl hydrolase family 9	Endoglucanase 8 OS=Arabidopsis thaliana OX=3702 GN=CEL1 PE=2 SV=1	endoglucanase 8-like [Spinacia oleracea]
HU10G00720	45.3427	37.1837	42.719	42.647	34.6646	33.0891	94.1726	89.5976	91.9249	K01835|9.5e-309|soe:110791728|K01835 phosphoglucomutase [EC:5.4.2.2] | (RefSeq) phosphoglucomutase, cytoplasmic	Glycolysis / Gluconeogenesis (ko00010);; Pentose phosphate pathway (ko00030);; Galactose metabolism (ko00052);; Purine metabolism (ko00230);; Starch and sucrose metabolism (ko00500);; Amino sugar and nucleotide sugar metabolism (ko00520)	Phosphoglucomutase/phosphomannomutase, alpha/beta/alpha domain I	Phosphoglucomutase, cytoplasmic OS=Mesembryanthemum crystallinum OX=3544 GN=PGM1 PE=2 SV=1	phosphoglucomutase, cytoplasmic [Spinacia oleracea]
HU10G00736	25.1965	32.0718	28.4034	25.8376	26.5531	30.7675	93.098	91.6531	94.2343	K01835|9.5e-309|soe:110791728|K01835 phosphoglucomutase [EC:5.4.2.2] | (RefSeq) phosphoglucomutase, cytoplasmic	Glycolysis / Gluconeogenesis (ko00010);; Pentose phosphate pathway (ko00030);; Galactose metabolism (ko00052);; Purine metabolism (ko00230);; Starch and sucrose metabolism (ko00500);; Amino sugar and nucleotide sugar metabolism (ko00520)	Phosphoglucomutase/phosphomannomutase, alpha/beta/alpha domain I	Phosphoglucomutase, cytoplasmic OS=Mesembryanthemum crystallinum OX=3544 GN=PGM1 PE=2 SV=1	phosphoglucomutase, cytoplasmic [Spinacia oleracea]
HU10G01969	25.5754	24.2967	24.8387	24.7965	26.7682	21.7284	140.858	135.84	133.722	K19891|3.2e-242|soe:110792540|K19891 glucan endo-1,3-beta-glucosidase 1/2/3 [EC:3.2.1.39] | (RefSeq) glucan endo-1,3-beta-glucosidase 1	Starch and sucrose metabolism (ko00500)	Glycosyl hydrolases family 17	Glucan endo-1,3-beta-glucosidase 1 OS=Arabidopsis thaliana OX=3702 GN=At1g11820 PE=2 SV=3	glucan endo-1,3-beta-glucosidase 1 [Spinacia oleracea]
HU01G01684	85.1761	79.2095	86.256	47.5114	50.76	54.9427	220.334	216.881	208.026	K19891|1.7e-101|smo:SELMODRAFT_87871|K19891 glucan endo-1,3-beta-glucosidase 1/2/3 [EC:3.2.1.39] | (RefSeq) hypothetical protein	Starch and sucrose metabolism (ko00500)	Glycosyl hydrolases family 17	Glucan endo-1,3-beta-glucosidase 12 OS=Arabidopsis thaliana OX=3702 GN=At4g29360 PE=2 SV=1	PREDICTED: glucan endo-1,3-beta-glucosidase 13 [Beta vulgaris subsp. vulgaris]
HU06G00368	19.4223	17.5522	22.7473	33.3684	30.6735	27.5558	165.292	149.607	153.582	K19891|1.4e-23|bna:106362164|K19891 glucan endo-1,3-beta-glucosidase 1/2/3 [EC:3.2.1.39] | (RefSeq) glucan endo-1,3-beta-glucosidase 1	Starch and sucrose metabolism (ko00500)	Glycosyl hydrolases family 17	Glucan endo-1,3-beta-glucosidase 13 OS=Arabidopsis thaliana OX=3702 GN=At5g56590 PE=2 SV=1	PREDICTED: glucan endo-1,3-beta-glucosidase 13 [Beta vulgaris subsp. vulgaris]
HU08G00399	1.01749	0.850597	0.762172	1.03284	1.20672	0.269379	19.3102	17.0355	20.8733	K19891|1.0e-19|smo:SELMODRAFT_75479|K19891 glucan endo-1,3-beta-glucosidase 1/2/3 [EC:3.2.1.39] | (RefSeq) hypothetical protein	Starch and sucrose metabolism (ko00500)	Glycosyl hydrolases family 17	Glucan endo-1,3-beta-glucosidase 13 OS=Arabidopsis thaliana OX=3702 GN=At5g56590 PE=2 SV=1	major pollen allergen Ole e 10-like [Spinacia oleracea]
HU03G01713	21.2307	19.3402	22.4903	18.7575	29.1293	21.359	83.756	80.8028	80.6798	K19892|8.5e-220|cqi:110736095|K19892 glucan endo-1,3-beta-glucosidase 4 [EC:3.2.1.39] | (RefSeq) glucan endo-1,3-beta-glucosidase 4-like	Starch and sucrose metabolism (ko00500)	Glycosyl hydrolases family 17	Glucan endo-1,3-beta-glucosidase 4 OS=Arabidopsis thaliana OX=3702 GN=At3g13560 PE=2 SV=1	glucan endo-1,3-beta-glucosidase 4-like [Chenopodium quinoa]
HU02G00733	9.92921	11.617	9.67075	17.6391	18.4445	16.7175	106.285	108.238	113.133	K19891|4.0e-84|ppp:112294008|K19891 glucan endo-1,3-beta-glucosidase 1/2/3 [EC:3.2.1.39] | (RefSeq) glucan endo-1,3-beta-glucosidase 3-like	Starch and sucrose metabolism (ko00500)	Glycosyl hydrolases family 17	Probable glucan endo-1,3-beta-glucosidase A6 OS=Arabidopsis thaliana OX=3702 GN=A6 PE=2 SV=1	PREDICTED: probable glucan endo-1,3-beta-glucosidase A6 [Beta vulgaris subsp. vulgaris]
HU07G01692	25.5706	25.8357	26.1653	11.099	11.3274	12.8152	67.6232	65.5141	66.9875	K19891|1.1e-86|ppp:112294008|K19891 glucan endo-1,3-beta-glucosidase 1/2/3 [EC:3.2.1.39] | (RefSeq) glucan endo-1,3-beta-glucosidase 3-like	Starch and sucrose metabolism (ko00500)	Glycosyl hydrolases family 17	Probable glucan endo-1,3-beta-glucosidase A6 OS=Arabidopsis thaliana OX=3702 GN=A6 PE=2 SV=1	probable glucan endo-1,3-beta-glucosidase A6 [Chenopodium quinoa]
HU07G00905	0	0.107382	0	0	0	0.983625	15.0146	17.5395	16.1937	K15382|1.3e-105|soe:110782049|K15382 solute carrier family 50 (sugar transporter) | (RefSeq) bidirectional sugar transporter SWEET1	--	Sugar efflux transporter for intercellular exchange	Bidirectional sugar transporter SWEET1 OS=Arabidopsis thaliana OX=3702 GN=SWEET1 PE=1 SV=1	bidirectional sugar transporter SWEET1 [Spinacia oleracea]
HU02G02490	6.25217	9.04402	9.09305	1.24281	13.9783	14.5835	35.8895	28.8701	27.0785	K15382|9.9e-109|cqi:110707578|K15382 solute carrier family 50 (sugar transporter) | (RefSeq) bidirectional sugar transporter SWEET4	--	Sugar efflux transporter for intercellular exchange	Bidirectional sugar transporter SWEET4 OS=Arabidopsis thaliana OX=3702 GN=SWEET4 PE=1 SV=1	bidirectional sugar transporter SWEET4 [Chenopodium quinoa]
HU09G00864	3.15742	3.82104	5.80969	11.8722	3.39653	1.80187	17.0756	20.238	20.8033	K15382|9.9e-109|cqi:110707578|K15382 solute carrier family 50 (sugar transporter) | (RefSeq) bidirectional sugar transporter SWEET4	--	Sugar efflux transporter for intercellular exchange	Bidirectional sugar transporter SWEET4 OS=Arabidopsis thaliana OX=3702 GN=SWEET4 PE=1 SV=1	bidirectional sugar transporter SWEET4 [Chenopodium quinoa]
HU04G01327	0	1.00018	0.860392	0	0	0	9.67426	9.97309	10.5878	K15382|3.5e-94|soe:110786035|K15382 solute carrier family 50 (sugar transporter) | (RefSeq) bidirectional sugar transporter N3-like	--	Sugar efflux transporter for intercellular exchange	Bidirectional sugar transporter SWEET14 OS=Oryza sativa subsp. indica OX=39946 GN=SWEET14 PE=2 SV=1	bidirectional sugar transporter N3-like [Spinacia oleracea]
HU02G01006	16.4157	14.0508	13.7263	19.76	25.0361	22.1284	68.8452	69.4606	66.5303	K15382|2.6e-117|soe:110791325|K15382 solute carrier family 50 (sugar transporter) | (RefSeq) bidirectional sugar transporter SWEET9-like	--	Sugar efflux transporter for intercellular exchange	Bidirectional sugar transporter SWEET14 OS=Oryza sativa subsp. indica OX=39946 GN=SWEET14 PE=2 SV=1	hypothetical protein SOVF_095740 [Spinacia oleracea]
HU02G01007	14.511	12.4828	8.88551	17.8169	22.1662	21.1411	113.621	109.146	107.916	K15382|1.0e-116|bvg:104908944|K15382 solute carrier family 50 (sugar transporter) | (RefSeq) bidirectional sugar transporter SWEET9	--	Sugar efflux transporter for intercellular exchange	Bidirectional sugar transporter SWEET14 OS=Oryza sativa subsp. indica OX=39946 GN=SWEET14 PE=2 SV=1	PREDICTED: bidirectional sugar transporter SWEET9 [Beta vulgaris subsp. vulgaris]
HU01G02213	0.927477	0.177137	1.09708	0	0	0.333631	31.8459	29.9387	28.0428	K15382|4.6e-94|soe:110786035|K15382 solute carrier family 50 (sugar transporter) | (RefSeq) bidirectional sugar transporter N3-like	--	Sugar efflux transporter for intercellular exchange	Bidirectional sugar transporter SWEET15 OS=Oryza sativa subsp. indica OX=39946 GN=SWEET15 PE=3 SV=1	bidirectional sugar transporter N3-like [Spinacia oleracea]
HU03G02498	53.8168	52.9148	54.394	71.9625	72.8392	66.9077	215.689	212.591	220.7	K00695|0.0e+00|cqi:110721833|K00695 sucrose synthase [EC:2.4.1.13] | (RefSeq) sucrose synthase	Starch and sucrose metabolism (ko00500)	Sucrose synthase	Sucrose synthase OS=Glycine max OX=3847 GN=SS PE=1 SV=2	sucrose synthase 1 [Amaranthus cruentus/Amaranthus hypocondriacus mixed library]
HU11G00421	61.503	74.7709	66.9337	95.4223	95.4814	83.2547	265.14	269.424	277.23	K00695|0.0e+00|cqi:110721833|K00695 sucrose synthase [EC:2.4.1.13] | (RefSeq) sucrose synthase	Starch and sucrose metabolism (ko00500)	Sucrose synthase	Sucrose synthase OS=Glycine max OX=3847 GN=SS PE=1 SV=2	sucrose synthase 1 [Amaranthus cruentus/Amaranthus hypocondriacus mixed library]
HU02G00890	40.3001	44.1227	38.3927	150.98	146.218	151.913	97.0482	94.4743	95.2164	K00695|0.0e+00|bvg:104898912|K00695 sucrose synthase [EC:2.4.1.13] | (RefSeq) SBSS1; sucrose synthase	Starch and sucrose metabolism (ko00500)	Sucrose synthase	Sucrose synthase (Fragment) OS=Beta vulgaris OX=161934 GN=SS1 PE=2 SV=1	PREDICTED: sucrose synthase [Beta vulgaris subsp. vulgaris]
HU03G00958	1.30665	1.92867	1.51403	2.11297	2.78148	3.06861	11.1829	10.4324	11.0761	K00695|0.0e+00|bvg:104891266|K00695 sucrose synthase [EC:2.4.1.13] | (RefSeq) sucrose synthase 7	Starch and sucrose metabolism (ko00500)	Sucrose synthase	Sucrose synthase 6 OS=Arabidopsis thaliana OX=3702 GN=SUS6 PE=1 SV=1	PREDICTED: sucrose synthase 5 isoform X2 [Beta vulgaris subsp. vulgaris]
HU08G01008	0.748447	0.664707	0.896772	0.517509	0.507736	0.761856	9.70078	8.98738	7.96089	K00695|0.0e+00|bvg:104891266|K00695 sucrose synthase [EC:2.4.1.13] | (RefSeq) sucrose synthase 7	Starch and sucrose metabolism (ko00500)	Sucrose synthase	Sucrose synthase 7 OS=Oryza sativa subsp. japonica OX=39947 GN=SUS7 PE=2 SV=2	PREDICTED: sucrose synthase 5 isoform X1 [Beta vulgaris subsp. vulgaris]

## Sheet: IAA
Table S6. Differentially expressed genes involved in auxin pathway.
Gene ID	ES-1_FPKM	ES-2_FPKM	ES-3_FPKM	MS-1_FPKM	MS-2_FPKM	MS-3_FPKM	LS-1_FPKM	LS-2_FPKM	LS-3_FPKM	KEGG_annotation	KEGG_pathway_annotation	Pfam_annotation	Swiss_Prot_annotation	NR_annotation
HU03G00380	4.03153	5.0877	4.31199	6.91546	7.80536	8.4972	42.9972	41.6738	41.9323	K13946|7.5e-254|cqi:110718555|K13946 auxin influx carrier (AUX1 LAX family) | (RefSeq) auxin transporter-like protein 2	Plant hormone signal transduction (ko04075)	Transmembrane amino acid transporter protein	Auxin transporter-like protein 2 OS=Arabidopsis thaliana OX=3702 GN=LAX2 PE=2 SV=1	auxin transporter-like protein 2 [Chenopodium quinoa]
HU02G00986	22.936	20.2497	18.5369	18.1038	18.6283	19.6547	59.2242	58.3497	60.9786	K13946|2.7e-256|bvg:104893675|K13946 auxin influx carrier (AUX1 LAX family) | (RefSeq) auxin transporter-like protein 4	Plant hormone signal transduction (ko04075)	Transmembrane amino acid transporter protein	Auxin transporter-like protein 2 OS=Medicago truncatula OX=3880 GN=LAX2 PE=2 SV=1	PREDICTED: auxin transporter-like protein 4 [Beta vulgaris subsp. vulgaris]
HU01G00047	11.903	13.9907	6.54714	17.1472	8.32767	16.7071	62.444	59.088	61.1987	K13946|2.4e-194|cqi:110718555|K13946 auxin influx carrier (AUX1 LAX family) | (RefSeq) auxin transporter-like protein 2	Plant hormone signal transduction (ko04075)	Transmembrane amino acid transporter protein	Auxin transporter-like protein 5 OS=Medicago truncatula OX=3880 GN=LAX5 PE=2 SV=1	hypothetical protein HYC85_017196 [Camellia sinensis]
HU03G00626	0.900877	0.642577	1.10894	3.47537	3.625	2.17239	12.6092	13.1289	14.3907	K14484|3.2e-64|soe:110787752|K14484 auxin-responsive protein IAA | (RefSeq) auxin-induced protein 22A-like	Plant hormone signal transduction (ko04075)	AUX/IAA family	Auxin-induced protein AUX22 OS=Glycine max OX=3847 GN=AUX22 PE=2 SV=1	auxin-induced protein 22A-like [Spinacia oleracea]
HU01G02696	3.39339	2.42059	3.41736	5.73898	4.6829	3.91525	34.521	30.2759	31.2139	K14484|2.3e-84|soe:110783783|K14484 auxin-responsive protein IAA | (RefSeq) auxin-induced protein 22D	Plant hormone signal transduction (ko04075)	AUX/IAA family	Auxin-induced protein 22D OS=Vigna radiata var. radiata OX=3916 GN=AUX22D PE=2 SV=1	auxin-induced protein 22D [Spinacia oleracea]
HU04G01929	4.35865	3.30802	8.37227	7.02652	7.73576	7.02876	40.3416	38.113	32.518	K14484|1.3e-87|cqi:110734417|K14484 auxin-responsive protein IAA | (RefSeq) auxin-induced protein 22D-like	Plant hormone signal transduction (ko04075)	AUX/IAA family	Auxin-induced protein 22D OS=Vigna radiata var. radiata OX=3916 GN=AUX22D PE=2 SV=1	auxin-induced protein 22D-like [Chenopodium quinoa]
HU05G02286	64.2219	50.6529	49.5904	84.9825	76.8018	79.2642	209.599	211.153	211.595	K14484|1.6e-127|bvg:104897812|K14484 auxin-responsive protein IAA | (RefSeq) auxin-responsive protein IAA9	Plant hormone signal transduction (ko04075)	AUX/IAA family	Auxin-responsive protein IAA8 OS=Arabidopsis thaliana OX=3702 GN=IAA8 PE=1 SV=1	PREDICTED: auxin-responsive protein IAA9 [Beta vulgaris subsp. vulgaris]
HU02G01211	23.231	33.2477	27.1027	19.3177	23.4767	21.38	79.8905	77.4208	77.9704	K14484|2.3e-127|bvg:104883520|K14484 auxin-responsive protein IAA | (RefSeq) auxin-responsive protein IAA8	Plant hormone signal transduction (ko04075)	AUX/IAA family	Auxin-responsive protein IAA9 OS=Arabidopsis thaliana OX=3702 GN=IAA9 PE=1 SV=1	PREDICTED: auxin-responsive protein IAA8 [Beta vulgaris subsp. vulgaris]
HU02G00841	10.1719	11.5963	11.2971	22.3519	25.5663	20.9605	43.8708	35.6659	40.0318	K14484|2.8e-27|soe:110788135|K14484 auxin-responsive protein IAA | (RefSeq) auxin-responsive protein IAA12-like	Plant hormone signal transduction (ko04075)	AUX/IAA family	Auxin-responsive protein IAA12 OS=Arabidopsis thaliana OX=3702 GN=IAA12 PE=1 SV=1	IAA13 [Bassia scoparia]
HU02G00840	16.3885	19.7956	13.964	52.8598	48.1496	37.7969	58.1527	46.181	55.9986	K14484|1.8e-49|bvg:104899391|K14484 auxin-responsive protein IAA | (RefSeq) auxin-responsive protein IAA13	Plant hormone signal transduction (ko04075)	AUX/IAA family	Auxin-responsive protein IAA13 OS=Arabidopsis thaliana OX=3702 GN=IAA13 PE=1 SV=2	PREDICTED: auxin-responsive protein IAA13 [Beta vulgaris subsp. vulgaris]
HU01G00718	2.65525	2.80316	4.27281	6.30415	8.02899	4.52427	53.8573	53.9259	50.3984	K14484|6.7e-74|cqi:110703317|K14484 auxin-responsive protein IAA | (RefSeq) auxin-responsive protein IAA1-like	Plant hormone signal transduction (ko04075)	AUX/IAA family	Auxin-responsive protein IAA14 OS=Arabidopsis thaliana OX=3702 GN=IAA14 PE=1 SV=2	auxin-responsive protein IAA1-like [Chenopodium quinoa]
HU04G01928	0.114121	1.04118	0.546916	0	0.936079	2.54496	11.2134	10.3112	13.1427	K14484|1.5e-96|bvg:104894592|K14484 auxin-responsive protein IAA | (RefSeq) auxin-responsive protein IAA14	Plant hormone signal transduction (ko04075)	AUX/IAA family	Auxin-responsive protein IAA14 OS=Arabidopsis thaliana OX=3702 GN=IAA14 PE=1 SV=2	hypothetical protein BVRB_5g120320 [Beta vulgaris subsp. vulgaris]
HU03G01067	24.3754	25.244	25.3936	37.1797	34.628	34.6313	89.6315	88.0204	83.3604	K14484|4.5e-89|hbr:110643025|K14484 auxin-responsive protein IAA | (RefSeq) auxin-responsive protein IAA16-like isoform X1	Plant hormone signal transduction (ko04075)	AUX/IAA family	Auxin-responsive protein IAA16 OS=Arabidopsis thaliana OX=3702 GN=IAA16 PE=1 SV=1	auxin-responsive protein IAA16-like isoform X1 [Hevea brasiliensis]
HU03G01084	17.1378	16.4422	16.0477	22.7693	19.6917	15.5824	43.9681	38.6525	38.6306	K14484|4.5e-89|hbr:110643025|K14484 auxin-responsive protein IAA | (RefSeq) auxin-responsive protein IAA16-like isoform X1	Plant hormone signal transduction (ko04075)	AUX/IAA family	Auxin-responsive protein IAA16 OS=Arabidopsis thaliana OX=3702 GN=IAA16 PE=1 SV=1	auxin-responsive protein IAA16-like isoform X1 [Hevea brasiliensis]
HU01G00565	4.49678	5.88745	7.00108	10.3246	8.90894	7.69724	16.667	18.3266	15.6626	K14484|2.0e-107|bvg:104883127|K14484 auxin-responsive protein IAA | (RefSeq) auxin-responsive protein IAA2	Plant hormone signal transduction (ko04075)	AUX/IAA family	Auxin-responsive protein IAA26 OS=Arabidopsis thaliana OX=3702 GN=IAA26 PE=1 SV=2	PREDICTED: auxin-responsive protein IAA2 [Beta vulgaris subsp. vulgaris]
HU03G00685	11.4595	16.0205	12.6834	13.5101	16.9578	17.305	86.6782	77.8832	81.0234	K14484|9.9e-119|bvg:104904711|K14484 auxin-responsive protein IAA | (RefSeq) auxin-responsive protein IAA27-like	Plant hormone signal transduction (ko04075)	AUX/IAA family	Auxin-responsive protein IAA27 OS=Arabidopsis thaliana OX=3702 GN=IAA27 PE=1 SV=1	PREDICTED: auxin-responsive protein IAA27-like [Beta vulgaris subsp. vulgaris]
HU08G01003	23.6834	25.5429	26.2228	28.3776	26.8948	30.6217	67.8976	64.3293	69.7558	K14486|3.9e-172|sly:100736448|K14486 auxin response factor | (RefSeq) ARF5; auxin response factor 5	Plant hormone signal transduction (ko04075)	Auxin response factor	Auxin response factor 8 OS=Arabidopsis thaliana OX=3702 GN=ARF8 PE=1 SV=2	PREDICTED: auxin response factor 8 [Beta vulgaris subsp. vulgaris]
HU04G00334	32.4401	35.0069	32.0034	18.3167	18.4198	15.2499	51.6385	47.9639	49.4708	K14486|1.5e-275|soe:110803422|K14486 auxin response factor | (RefSeq) auxin response factor 9-like	Plant hormone signal transduction (ko04075)	Auxin response factor	Auxin response factor 9 OS=Arabidopsis thaliana OX=3702 GN=ARF9 PE=1 SV=1	auxin response factor 9-like [Spinacia oleracea]
HU02G03105	4.48003	3.79718	4.85343	5.6976	7.08629	7.82303	11.4489	11.6067	10.7078	K14486|4.4e-254|ghi:107929914|K14486 auxin response factor | (RefSeq) auxin response factor 19-like	Plant hormone signal transduction (ko04075)	Auxin response factor	Auxin response factor 21 OS=Oryza sativa subsp. japonica OX=39947 GN=ARF21 PE=2 SV=2	auxin response factor 19-like isoform X1 [Chenopodium quinoa]
HU03G00207	0	0	0.28453	0.937864	0.420018	0	2.19258	1.92539	4.25267	K14488|2.1e-28|cmos:111448827|K14488 SAUR family protein | (RefSeq) auxin-responsive protein SAUR21-like	Plant hormone signal transduction (ko04075)	Auxin responsive protein	Auxin-responsive protein SAUR20 OS=Arabidopsis thaliana OX=3702 GN=SAUR20 PE=1 SV=1	auxin-responsive protein SAUR21-like [Vitis riparia]
HU03G01361	0.691241	0.603282	1.15594	0	0	0	6.20915	6.17627	4.13179	K14488|1.5e-26|mtr:MTR_8g094980|K14488 SAUR family protein | (RefSeq) SAUR-like auxin-responsive family protein	Plant hormone signal transduction (ko04075)	Auxin responsive protein	Auxin-responsive protein SAUR32 OS=Arabidopsis thaliana OX=3702 GN=SAUR32 PE=2 SV=1	hypothetical protein SOVF_162740 [Spinacia oleracea]
HU11G00411	3.52957	2.35287	2.18877	1.76573	1.41032	2.86409	7.47921	5.26505	4.83187	K14488|3.9e-61|cqi:110715718|K14488 SAUR family protein | (RefSeq) auxin-responsive protein SAUR36-like	Plant hormone signal transduction (ko04075)	Auxin responsive protein	Indole-3-acetic acid-induced protein ARG7 OS=Vigna radiata var. radiata OX=3916 GN=ARG7 PE=2 SV=1	auxin-responsive protein SAUR36-like [Chenopodium quinoa]
HU03G00194	0.300901	0	0	0.397249	0	0	7.42301	7.75403	7.20439	K14488|1.8e-48|cqi:110718850|K14488 SAUR family protein | (RefSeq) auxin-responsive protein SAUR50	Plant hormone signal transduction (ko04075)	Auxin responsive protein	Auxin-responsive protein SAUR50 OS=Arabidopsis thaliana OX=3702 GN=SAUR50 PE=1 SV=1	auxin-responsive protein SAUR50 [Chenopodium quinoa]
HU02G01245	0	0	0	0	0.285103	1.16978	3.64431	3.397	3.91018	K14488|1.9e-39|bvg:104884438|K14488 SAUR family protein | (RefSeq) auxin-responsive protein SAUR50-like	Plant hormone signal transduction (ko04075)	Auxin responsive protein	Auxin-responsive protein SAUR50 OS=Arabidopsis thaliana OX=3702 GN=SAUR50 PE=1 SV=1	PREDICTED: auxin-responsive protein SAUR50-like [Beta vulgaris subsp. vulgaris]
HU03G00255	11.2521	9.34734	10.1639	1.23635	0.705684	2.59754	16.1191	18.5714	16.9486	K14488|6.2e-27|qsu:112022316|K14488 SAUR family protein | (RefSeq) auxin-responsive protein SAUR71-like	Plant hormone signal transduction (ko04075)	Auxin responsive protein	--	auxin-induced protein 6B-like [Quercus lobata]
HU03G00215	1.8747	2.4248	1.77303	1.61525	0.578503	1.26235	12.3075	9.86813	11.718	K14487|2.2e-308|bvg:104904922|K14487 auxin responsive GH3 gene family | (RefSeq) probable indole-3-acetic acid-amido synthetase GH3.1	Plant hormone signal transduction (ko04075)	GH3 auxin-responsive promoter	Probable indole-3-acetic acid-amido synthetase GH3.1 OS=Arabidopsis thaliana OX=3702 GN=GH3.1 PE=2 SV=1	PREDICTED: probable indole-3-acetic acid-amido synthetase GH3.1 [Beta vulgaris subsp. vulgaris]
HU06G00395	0.282377	0.744889	0.41377	0.867871	1.52834	1.8351	2.25719	1.74719	2.3656	K14487|2.0e-282|bvg:104894898|K14487 auxin responsive GH3 gene family | (RefSeq) probable indole-3-acetic acid-amido synthetase GH3.1	Plant hormone signal transduction (ko04075)	GH3 auxin-responsive promoter	Probable indole-3-acetic acid-amido synthetase GH3.1 OS=Arabidopsis thaliana OX=3702 GN=GH3.1 PE=2 SV=1	PREDICTED: probable indole-3-acetic acid-amido synthetase GH3.1 [Beta vulgaris subsp. vulgaris]
HU02G00934	0	0	0	0	0	0	5.52544	3.80302	4.60431	K14487|4.5e-282|cqi:110739271|K14487 auxin responsive GH3 gene family | (RefSeq) putative indole-3-acetic acid-amido synthetase GH3.9	Plant hormone signal transduction (ko04075)	GH3 auxin-responsive promoter	Putative indole-3-acetic acid-amido synthetase GH3.9 OS=Arabidopsis thaliana OX=3702 GN=GH3.9 PE=2 SV=1	putative indole-3-acetic acid-amido synthetase GH3.9 [Chenopodium quinoa]

## Sheet: CTK
Table S7. Differentially expressed genes involved in cytokinin pathway.
Gene ID	ES-1_FPKM	ES-2_FPKM	ES-3_FPKM	MS-1_FPKM	MS-2_FPKM	MS-3_FPKM	LS-1_FPKM	LS-2_FPKM	LS-3_FPKM	KEGG_annotation	KEGG_pathway_annotation	Pfam_annotation	Swiss_Prot_annotation	NR_annotation
HU11G00040	0	0.105298	0	0	0.068958	0.152397	0.55588	0.366929	0.661834	K14489|1.2e-50|ppp:112286676|K14489 arabidopsis histidine kinase 2/3/4 (cytokinin receptor) [EC:2.7.13.3] | (RefSeq) histidine kinase 3-like	Plant hormone signal transduction (ko04075)	Histidine kinase-, DNA gyrase B-, and HSP90-like ATPase	Histidine kinase 5 OS=Arabidopsis thaliana OX=3702 GN=AHK5 PE=1 SV=1	PREDICTED: histidine kinase 5 isoform X2 [Beta vulgaris subsp. vulgaris]
HU08G01627	0.262965	1.5863	0.390648	1.93521	0.674283	0.633355	2.95528	3.96118	3.7972	K14490|1.5e-59|rcu:8288491|K14490 histidine-containing phosphotransfer peotein | (RefSeq) histidine-containing phosphotransfer protein 1	Plant hormone signal transduction (ko04075)	Hpt domain	Histidine-containing phosphotransfer protein 1 OS=Arabidopsis thaliana OX=3702 GN=AHP1 PE=1 SV=1	histidine-containing phosphotransfer protein 1 [Ricinus communis]
HU03G01134	27.6478	21.0742	19.7861	10.1022	7.52572	7.66153	53.947	56.9701	57.6619	K14490|1.4e-57|nnu:104586892|K14490 histidine-containing phosphotransfer peotein | (RefSeq) histidine-containing phosphotransfer protein 1	Plant hormone signal transduction (ko04075)	Hpt domain	Histidine-containing phosphotransfer protein 1 OS=Arabidopsis thaliana OX=3702 GN=AHP1 PE=1 SV=1	hypothetical protein C3L33_09025, partial [Rhododendron williamsianum]
HU03G01727	0	0	0	0	0.334627	0	5.89877	7.60765	7.44756	K14490|2.1e-65|cqi:110715532|K14490 histidine-containing phosphotransfer peotein | (RefSeq) pseudo histidine-containing phosphotransfer protein 2-like isoform X1	Plant hormone signal transduction (ko04075)	Hpt domain	Histidine-containing phosphotransfer protein 4 OS=Arabidopsis thaliana OX=3702 GN=AHP4 PE=1 SV=2	histidine-containing phosphotransfer protein 4-like isoform X2 [Chenopodium quinoa]
HU10G00370	2.64542	7.00479	3.94306	7.33763	5.58199	6.06239	17.853	17.1306	16.1437	K14491|5.1e-12|tcc:18603588|K14491 two-component response regulator ARR-B family | (RefSeq) two-component response regulator ARR2	Plant hormone signal transduction (ko04075)	MYB-CC type transfactor, LHEQLE motif	Myb family transcription factor PHL8 OS=Arabidopsis thaliana OX=3702 GN=PHL8 PE=2 SV=1	myb family transcription factor PHL8-like isoform X1 [Chenopodium quinoa]
HU03G00040	11.0682	7.55043	10.0406	6.03213	7.71776	5.27847	28.2355	26.0082	29.1198	K14491|2.3e-11|csat:104732025|K14491 two-component response regulator ARR-B family | (RefSeq) two-component response regulator ARR2-like isoform X1	Plant hormone signal transduction (ko04075)	--	Transcription factor HHO2 OS=Arabidopsis thaliana OX=3702 GN=HHO2 PE=1 SV=1	PREDICTED: myb family transcription factor EFM [Beta vulgaris subsp. vulgaris]
HU06G00555	4.85516	5.61977	6.80787	8.04719	6.52028	6.85584	14.1539	14.5096	14.3456	K14491|2.9e-23|thj:104823648|K14491 two-component response regulator ARR-B family | (RefSeq) two-component response regulator ARR14 isoform X1	Plant hormone signal transduction (ko04075)	Myb-like DNA-binding domain	Transcription factor LUX OS=Arabidopsis thaliana OX=3702 GN=LUX PE=1 SV=1	PREDICTED: transcription factor PCL1 [Beta vulgaris subsp. vulgaris]
HU06G02141	5.38953	3.39339	3.63279	2.86054	3.64542	2.52846	13.2555	12.2544	13.0208	K14491|6.1e-11|thj:104813542|K14491 two-component response regulator ARR-B family | (RefSeq) two-component response regulator ARR18-like	Plant hormone signal transduction (ko04075)	MYB-CC type transfactor, LHEQLE motif	Myb family transcription factor IPN2 OS=Lotus japonicus OX=34305 GN=IPN2 PE=1 SV=1	myb family transcription factor APL-like isoform X4 [Chenopodium quinoa]
HU11G01186	0	0	1.08778	0	0	0	6.32867	4.64972	5.83882	K14492|2.2e-57|soe:110797008|K14492 two-component response regulator ARR-A family | (RefSeq) two-component response regulator ORR10-like	Plant hormone signal transduction (ko04075)	Response regulator receiver domain	Two-component response regulator ORR4 OS=Oryza sativa subsp. indica OX=39946 GN=RR4 PE=2 SV=1	two-component response regulator ORR10-like [Spinacia oleracea]
HU07G00841	7.73221	13.9187	8.6871	7.86823	3.06883	4.62332	41.2452	39.574	42.2774	K14492|1.2e-58|soe:110797008|K14492 two-component response regulator ARR-A family | (RefSeq) two-component response regulator ORR10-like	Plant hormone signal transduction (ko04075)	Response regulator receiver domain	Two-component response regulator ORR9 OS=Oryza sativa subsp. indica OX=39946 GN=RR9 PE=2 SV=1	two-component response regulator ORR10-like [Spinacia oleracea]
HU06G02139	5.16597	5.54116	6.50043	4.19942	1.3723	2.5361	16.945	13.1394	13.431	K14491|2.1e-11|obr:102706731|K14491 two-component response regulator ARR-B family | (RefSeq) two-component response regulator ORR21	Plant hormone signal transduction (ko04075)	MYB-CC type transfactor, LHEQLE motif	Myb family transcription factor IPN2 OS=Lotus japonicus OX=34305 GN=IPN2 PE=1 SV=1	myb family transcription factor APL-like isoform X3 [Chenopodium quinoa]
HU02G02863	0.975836	0	0.947294	0	0	0	2.86465	2.71554	1.84269	K14491|8.1e-128|bvg:104883152|K14491 two-component response regulator ARR-B family | (RefSeq) two-component response regulator ORR24	Plant hormone signal transduction (ko04075)	Response regulator receiver domain	Two-component response regulator ORR23 OS=Oryza sativa subsp. japonica OX=39947 GN=RR23 PE=2 SV=1	PREDICTED: two-component response regulator ORR24 isoform X1 [Beta vulgaris subsp. vulgaris]
HU02G02864	49.9444	50.9952	46.0267	37.5225	37.1678	43.1997	113.07	106.94	107.799	K14491|7.7e-195|bvg:104883152|K14491 two-component response regulator ARR-B family | (RefSeq) two-component response regulator ORR24	Plant hormone signal transduction (ko04075)	Response regulator receiver domain	Two-component response regulator ARR12 OS=Arabidopsis thaliana OX=3702 GN=ARR12 PE=2 SV=2	PREDICTED: two-component response regulator ORR24 isoform X1 [Beta vulgaris subsp. vulgaris]
HU03G02800	3.2384	2.01135	2.11054	2.42724	2.86901	2.37303	6.47865	6.6449	5.84339	K14491|3.1e-10|ghi:107906918|K14491 two-component response regulator ARR-B family | (RefSeq) two-component response regulator ORR24-like	Plant hormone signal transduction (ko04075)	Myb-like DNA-binding domain	Myb family transcription factor EFM OS=Arabidopsis thaliana OX=3702 GN=EFM PE=1 SV=2	myb family transcription factor EFM-like isoform X1 [Chenopodium quinoa]
HU09G01379	3.26441	1.8477	1.03294	1.46271	2.94686	2.22961	4.40294	4.90022	4.45508	K14491|8.0e-175|bvg:104883152|K14491 two-component response regulator ARR-B family | (RefSeq) two-component response regulator ORR24	Plant hormone signal transduction (ko04075)	Response regulator receiver domain	Two-component response regulator ORR23 OS=Oryza sativa subsp. japonica OX=39947 GN=RR23 PE=2 SV=1	PREDICTED: two-component response regulator ORR24 isoform X1 [Beta vulgaris subsp. vulgaris]

## Sheet: BR
Table S8. Differentially expressed genes involved in brassinosteroid pathway.
Gene ID	ES-1_FPKM	ES-2_FPKM	ES-3_FPKM	MS-1_FPKM	MS-2_FPKM	MS-3_FPKM	LS-1_FPKM	LS-2_FPKM	LS-3_FPKM	KEGG_annotation	KEGG_pathway_annotation	Pfam_annotation	Swiss_Prot_annotation	NR_annotation
HU10G00131	0.2516	0.30305	0	0	0	0	0.475856	0.527227	0.643356	K13416|3.6e-77|mdm:103416333|K13416 brassinosteroid insensitive 1-associated receptor kinase 1 [EC:2.7.10.1 2.7.11.1] | (RefSeq) BRASSINOSTEROID INSENSITIVE 1-associated receptor kinase 1-like isoform X1	MAPK signaling pathway - plant (ko04016);; Plant hormone signal transduction (ko04075);; Plant-pathogen interaction (ko04626)	Protein kinase domain	Cysteine-rich receptor-like protein kinase 8 OS=Arabidopsis thaliana OX=3702 GN=CRK8 PE=3 SV=2	uncharacterized protein LOC18052709 [Citrus clementina]
HU02G00304	4.04372	3.60464	4.08055	3.14444	2.18029	2.20841	16.7408	16.0253	16.1802	K13416|1.5e-27|lsv:111899016|K13416 brassinosteroid insensitive 1-associated receptor kinase 1 [EC:2.7.10.1 2.7.11.1] | (RefSeq) BRASSINOSTEROID INSENSITIVE 1-associated receptor kinase 1-like isoform X1	MAPK signaling pathway - plant (ko04016);; Plant hormone signal transduction (ko04075);; Plant-pathogen interaction (ko04626)	Protein kinase domain	Probable LRR receptor-like serine/threonine-protein kinase At1g14390 OS=Arabidopsis thaliana OX=3702 GN=At1g14390 PE=1 SV=1	PREDICTED: probable LRR receptor-like serine/threonine-protein kinase At1g14390 [Beta vulgaris subsp. vulgaris]
HU06G02429	4.21929	6.01763	5.4631	14.5471	10.9679	12.0585	17.3214	16.4238	17.5261	K13416|6.2e-44|jcu:105640356|K13416 brassinosteroid insensitive 1-associated receptor kinase 1 [EC:2.7.10.1 2.7.11.1] | (RefSeq) BRASSINOSTEROID INSENSITIVE 1-associated receptor kinase 1	MAPK signaling pathway - plant (ko04016);; Plant hormone signal transduction (ko04075);; Plant-pathogen interaction (ko04626)	Protein tyrosine and serine/threonine kinase	Probable LRR receptor-like serine/threonine-protein kinase At1g53430 OS=Arabidopsis thaliana OX=3702 GN=At1g53430 PE=1 SV=1	PREDICTED: probable LRR receptor-like serine/threonine-protein kinase At5g10290 [Beta vulgaris subsp. vulgaris]
HU02G02625	0.538992	1.10915	0.795531	1.12142	2.27051	1.34179	2.83918	3.48921	2.53627	K13416|3.3e-48|bna:106368734|K13416 brassinosteroid insensitive 1-associated receptor kinase 1 [EC:2.7.10.1 2.7.11.1] | (RefSeq) BRASSINOSTEROID INSENSITIVE 1-associated receptor kinase 1	MAPK signaling pathway - plant (ko04016);; Plant hormone signal transduction (ko04075);; Plant-pathogen interaction (ko04626)	Leucine rich repeat	Probable LRR receptor-like serine/threonine-protein kinase IRK OS=Arabidopsis thaliana OX=3702 GN=IRK PE=1 SV=1	PREDICTED: probable LRR receptor-like serine/threonine-protein kinase IRK [Beta vulgaris subsp. vulgaris]
HU10G01229	0.816301	1.4959	1.16234	2.20367	1.70715	1.39326	3.90267	3.16152	3.37865	K13415|1.1e-88|peq:110019257|K13415 protein brassinosteroid insensitive 1 [EC:2.7.10.1 2.7.11.1] | (RefSeq) brassinosteroid LRR receptor kinase BRI1	Plant hormone signal transduction (ko04075)	Leucine rich repeat	Leucine-rich repeat receptor protein kinase MSP1 OS=Oryza sativa subsp. japonica OX=39947 GN=MSP1 PE=1 SV=1	PREDICTED: leucine-rich repeat receptor protein kinase MSP1 [Beta vulgaris subsp. vulgaris]
HU07G00803	7.21069	7.31332	5.89146	5.62963	7.55775	4.94769	39.8775	35.2309	37.116	K13415|7.2e-41|dzi:111292204|K13415 protein brassinosteroid insensitive 1 [EC:2.7.10.1 2.7.11.1] | (RefSeq) protein BRASSINOSTEROID INSENSITIVE 1 isoform X1	Plant hormone signal transduction (ko04075)	Protein kinase domain	Probable inactive receptor kinase At1g48480 OS=Arabidopsis thaliana OX=3702 GN=RKL1 PE=1 SV=1	probable inactive receptor kinase At1g48480 [Chenopodium quinoa]
HU07G02367	4.5445	3.19289	4.2821	6.05721	4.3325	4.2501	22.7182	18.75	18.9444	K13415|4.5e-32|dzi:111292204|K13415 protein brassinosteroid insensitive 1 [EC:2.7.10.1 2.7.11.1] | (RefSeq) protein BRASSINOSTEROID INSENSITIVE 1 isoform X1	Plant hormone signal transduction (ko04075)	Protein kinase domain	Probable inactive receptor kinase At1g48480 OS=Arabidopsis thaliana OX=3702 GN=RKL1 PE=1 SV=1	probable inactive receptor kinase At1g48480 [Chenopodium quinoa]
HU03G02803	20.2343	22.0559	24.1354	16.2922	12.0547	17.2661	38.1018	37.8952	38.4338	K13415|1.1e-51|cqi:110733407|K13415 protein brassinosteroid insensitive 1 [EC:2.7.10.1 2.7.11.1] | (RefSeq) systemin receptor SR160-like	Plant hormone signal transduction (ko04075)	Protein kinase domain	Probable inactive receptor kinase At2g26730 OS=Arabidopsis thaliana OX=3702 GN=At2g26730 PE=1 SV=1	PREDICTED: probable inactive receptor kinase At2g26730 [Beta vulgaris subsp. vulgaris]
HU09G01162	3.30322	4.80837	4.66451	4.23379	4.01577	4.6418	11.9145	11.4873	10.7489	K13415|7.7e-48|dosa:Os01t0718300-01|K13415 protein brassinosteroid insensitive 1 [EC:2.7.10.1 2.7.11.1] | (RefSeq) Os01g0718300, D61, DWARF_61; Similar to Systemin receptor SR160 precursor (EC 2.7.1.37) (Brassinosteroid LRR receptor kinase).	Plant hormone signal transduction (ko04075)	Protein kinase domain	Probable inactive receptor kinase At5g58300 OS=Arabidopsis thaliana OX=3702 GN=At5g58300 PE=1 SV=1	PREDICTED: probable inactive receptor kinase At5g58300 isoform X2 [Beta vulgaris subsp. vulgaris]
HU11G01253	0.592012	0.518954	0.559028	0.597412	0.658098	0.401294	1.18782	1.49771	1.31436	K13415|1.5e-55|sind:105178311|K13415 protein brassinosteroid insensitive 1 [EC:2.7.10.1 2.7.11.1] | (RefSeq) brassinosteroid LRR receptor kinase-like	Plant hormone signal transduction (ko04075)	Leucine rich repeat	Probable LRR receptor-like serine/threonine-protein kinase At4g36180 OS=Arabidopsis thaliana OX=3702 GN=At4g36180 PE=1 SV=1	PREDICTED: probable LRR receptor-like serine/threonine-protein kinase At4g36180 [Beta vulgaris subsp. vulgaris]
HU05G02102	1.59438	1.54339	2.18758	1.97703	2.70153	3.77491	9.3395	9.58289	9.66433	K13415|1.7e-48|egu:105047907|K13415 protein brassinosteroid insensitive 1 [EC:2.7.10.1 2.7.11.1] | (RefSeq) systemin receptor SR160	Plant hormone signal transduction (ko04075)	Leucine rich repeat	Probable LRR receptor-like serine/threonine-protein kinase At4g36180 OS=Arabidopsis thaliana OX=3702 GN=At4g36180 PE=1 SV=1	receptor-like protein kinase precursor [Glycine max]
HU05G01937	2.24538	1.14394	1.40034	1.87778	1.76669	0.898025	6.17952	6.36481	6.80433	K13415|2.4e-33|ini:109172555|K13415 protein brassinosteroid insensitive 1 [EC:2.7.10.1 2.7.11.1] | (RefSeq) systemin receptor SR160	Plant hormone signal transduction (ko04075)	Protein kinase domain	Probable LRR receptor-like serine/threonine-protein kinase At4g37250 OS=Arabidopsis thaliana OX=3702 GN=At4g37250 PE=1 SV=1	PREDICTED: probable LRR receptor-like serine/threonine-protein kinase At4g37250 [Beta vulgaris subsp. vulgaris]
HU04G01106	7.61421	11.1068	7.53366	13.4498	11.4361	10.4542	74.6771	73.2527	68.9952	K13415|6.3e-69|lsv:111882481|K13415 protein brassinosteroid insensitive 1 [EC:2.7.10.1 2.7.11.1] | (RefSeq) systemin receptor SR160-like	Plant hormone signal transduction (ko04075)	Protein kinase domain	Receptor-like serine/threonine-protein kinase At1g78530 OS=Arabidopsis thaliana OX=3702 GN=At1g78530 PE=2 SV=1	receptor-like serine/threonine-protein kinase At1g78530 [Spinacia oleracea]
HU02G02234	2.44407	2.42804	3.64391	5.02804	6.20435	6.16048	5.33261	4.8777	4.53706	K13415|7.1e-148|atr:18432040|K13415 protein brassinosteroid insensitive 1 [EC:2.7.10.1 2.7.11.1] | (RefSeq) systemin receptor SR160	Plant hormone signal transduction (ko04075)	Leucine rich repeat	Serine/threonine-protein kinase BRI1-like 2 OS=Arabidopsis thaliana OX=3702 GN=BRL2 PE=1 SV=1	PREDICTED: serine/threonine-protein kinase BRI1-like 2 [Beta vulgaris subsp. vulgaris]
HU07G02210	31.6819	26.3858	33.2928	25.3896	35.5309	34.1415	83.0163	80.7283	77.7837	K14500|5.0e-218|egu:105059035|K14500 BR-signaling kinase [EC:2.7.11.1] | (RefSeq) probable serine/threonine-protein kinase At5g41260 isoform X1	Plant hormone signal transduction (ko04075)	Protein tyrosine and serine/threonine kinase	Serine/threonine-protein kinase BSK5 OS=Arabidopsis thaliana OX=3702 GN=BSK5 PE=1 SV=1	probable serine/threonine-protein kinase BSK3 [Chenopodium quinoa]
HU02G01615	8.8369	5.72945	11.1463	7.22641	8.17028	7.45614	17.9594	16.258	18.8382	K14500|3.9e-190|egu:105059035|K14500 BR-signaling kinase [EC:2.7.11.1] | (RefSeq) probable serine/threonine-protein kinase At5g41260 isoform X1	Plant hormone signal transduction (ko04075)	Protein tyrosine and serine/threonine kinase	Serine/threonine-protein kinase BSK5 OS=Arabidopsis thaliana OX=3702 GN=BSK5 PE=1 SV=1	probable serine/threonine-protein kinase BSK3 [Chenopodium quinoa]
NewGene_498	14.2384	14.5317	11.8584	17.1422	17.6988	13.6594	44.723	41.7541	42.4948	K14500|2.48e-163|ini:109154509|K14500 BR-signaling kinase [EC:2.7.11.1] | (RefSeq) probable serine/threonine-protein kinase At5g41260	Plant hormone signal transduction (ko04075)	Protein tyrosine and serine/threonine kinase	Serine/threonine-protein kinase BSK5 OS=Arabidopsis thaliana OX=3702 GN=BSK5 PE=1 SV=1	serine/threonine-protein kinase BSK5-like [Coffea arabica]
NewGene_5201	0.779732	0.607238	1.07136	0.886946	1.72991	0.619357	18.3479	18.0586	15.4036	K14500|6.27e-07|qsu:112005450|K14500 BR-signaling kinase [EC:2.7.11.1] | (RefSeq) probable serine/threonine-protein kinase BSK3	Plant hormone signal transduction (ko04075)	Ankyrin repeats (3 copies)	--	ankyrin repeat-containing protein At5g02620-like isoform X2 [Spinacia oleracea]
HU06G02009	2.27372	1.96928	1.45104	2.97622	0.960347	1.35579	9.95222	9.47825	7.78326	K14499|2.7e-08|cpep:111797659|K14499 BRI1 kinase inhibitor 1 | (RefSeq) BRI1 kinase inhibitor 1-like isoform X1	Plant hormone signal transduction (ko04075)	--	Probable membrane-associated kinase regulator 1 OS=Arabidopsis thaliana OX=3702 GN=MAKR1 PE=1 SV=1	hypothetical protein SOVF_159880 [Spinacia oleracea]
HU03G01206	16.5202	11.0304	11.4349	10.4578	14.0115	11.5909	37.4368	38.8681	37.3054	K14501|6.1e-17|ath:AT1G03445|K14501 serine/threonine-protein phosphatase BSU1 [EC:3.1.3.16] | (RefSeq) BSU1; Serine/threonine protein phosphatase family protein	Plant hormone signal transduction (ko04075)	Galactose oxidase, central domain	Acyl-CoA-binding domain-containing protein 4 OS=Arabidopsis thaliana OX=3702 GN=ACBP4 PE=1 SV=1	acyl-CoA-binding domain-containing protein 5 [Hylocereus polyrhizus]
HU01G00165	12.3361	11.1966	9.01931	16.9006	14.7687	15.117	57.5129	61.6063	60.9664	K14505|2.0e-114|bvg:104904975|K14505 cyclin D3, plant | (RefSeq) cyclin-D3-1	Plant hormone signal transduction (ko04075)	Cyclin, N-terminal domain	Cyclin-D3-1 OS=Arabidopsis thaliana OX=3702 GN=CYCD3-1 PE=1 SV=3	hypothetical protein SOVF_010570 [Spinacia oleracea]
HU03G00243	17.9935	24.7205	21.5442	16.4777	10.9452	18.535	43.057	44.2411	43.9476	K14505|7.6e-121|bvg:104904975|K14505 cyclin D3, plant | (RefSeq) cyclin-D3-1	Plant hormone signal transduction (ko04075)	Cyclin, N-terminal domain	Cyclin-D3-1 OS=Arabidopsis thaliana OX=3702 GN=CYCD3-1 PE=1 SV=3	PREDICTED: cyclin-D3-1 [Beta vulgaris subsp. vulgaris]

## Sheet: GA
Table S9. Differentially expressed genes involved in gibberellin pathway.
Gene ID	ES-1_FPKM	ES-2_FPKM	ES-3_FPKM	MS-1_FPKM	MS-2_FPKM	MS-3_FPKM	LS-1_FPKM	LS-2_FPKM	LS-3_FPKM	KEGG_annotation	KEGG_pathway_annotation	Pfam_annotation	Swiss_Prot_annotation	NR_annotation
HU02G01021	34.0184	32.7241	35.039	19.6819	30.3623	19.4141	18.4644	20.2003	18.9927	K14493|2.5e-184|bvg:104899258|K14493 gibberellin receptor GID1 [EC:3.-.-.-] | (RefSeq) gibberellin receptor GID1B	Plant hormone signal transduction (ko04075)	alpha/beta hydrolase fold	Gibberellin receptor GID1B OS=Arabidopsis thaliana OX=3702 GN=GID1B PE=1 SV=1	PREDICTED: gibberellin receptor GID1B [Beta vulgaris subsp. vulgaris]
HU08G01629	41.9091	38.1805	44.008	31.1086	32.5817	33.3706	26.665	27.6984	28.2823	K14493|2.4e-174|bvg:104891036|K14493 gibberellin receptor GID1 [EC:3.-.-.-] | (RefSeq) gibberellin receptor GID1C	Plant hormone signal transduction (ko04075)	alpha/beta hydrolase fold	Gibberellin receptor GID1C OS=Arabidopsis thaliana OX=3702 GN=GID1C PE=1 SV=1	PREDICTED: gibberellin receptor GID1C [Beta vulgaris subsp. vulgaris]
HU06G00358	2.12799	2.16535	2.70769	7.49626	4.23191	6.1002	9.60886	9.01123	9.80497	K14494|1.1e-39|psom:113282065|K14494 DELLA protein | (RefSeq) DELLA protein GAI1-like	Plant hormone signal transduction (ko04075)	GRAS domain family	Protein SHORT-ROOT OS=Arabidopsis thaliana OX=3702 GN=SHR PE=1 SV=1	protein SHORT-ROOT [Spinacia oleracea]
HU07G02249	3.45431	2.95597	2.55967	1.71412	1.56108	1.90638	4.23688	3.96184	4.30467	K14494|1.4e-49|tcc:18601873|K14494 DELLA protein | (RefSeq) DELLA protein GAI	Plant hormone signal transduction (ko04075)	GRAS domain family	Scarecrow-like protein 14 OS=Arabidopsis thaliana OX=3702 GN=SCL14 PE=1 SV=2	PREDICTED: scarecrow-like protein 33 [Beta vulgaris subsp. vulgaris]
HU06G00283	5.31749	5.05578	3.28662	6.39226	6.27203	7.91331	19.6261	19.6986	20.5075	K14494|1.1e-22|gmx:100797336|K14494 DELLA protein | (RefSeq) DELLA protein GAI1	Plant hormone signal transduction (ko04075)	GRAS domain family	Scarecrow-like protein 15 OS=Arabidopsis thaliana OX=3702 GN=SCL15 PE=1 SV=3	PREDICTED: scarecrow-like protein 15 [Beta vulgaris subsp. vulgaris]
HU02G03005	1.95653	1.26071	0.319083	2.23943	2.46901	2.80664	3.71374	3.57159	4.10912	K14494|4.5e-55|var:108340908|K14494 DELLA protein | (RefSeq) DELLA protein GAI-like	Plant hormone signal transduction (ko04075)	GRAS domain family	Scarecrow-like protein 23 OS=Arabidopsis thaliana OX=3702 GN=SCL23 PE=1 SV=1	scarecrow-like protein 23 [Spinacia oleracea]
HU04G00148	2.23527	1.60952	2.41038	5.76539	5.60467	3.90544	24.8651	26.3298	26.9173	K14494|5.0e-59|cmo:103501517|K14494 DELLA protein | (RefSeq) DELLA protein SLR1-like	Plant hormone signal transduction (ko04075)	GRAS domain family	Scarecrow-like protein 28 OS=Arabidopsis thaliana OX=3702 GN=SCL28 PE=1 SV=1	PREDICTED: scarecrow-like protein 28 [Beta vulgaris subsp. vulgaris]
HU05G00466	4.65266	4.14592	4.97791	4.42186	4.31991	5.24155	10.1231	9.88196	10.862	K14494|1.0e-31|rcu:8258926|K14494 DELLA protein | (RefSeq) DELLA protein GAI	Plant hormone signal transduction (ko04075)	GRAS domain family	Scarecrow-like protein 6 OS=Arabidopsis thaliana OX=3702 GN=SCL6 PE=1 SV=1	scarecrow-like protein 6 [Spinacia oleracea]
HU11G00778	0.46692	0	0.846763	0.154352	0	0.375085	2.59821	2.08428	3.66356	K14494|5.5e-151|nnu:104592329|K14494 DELLA protein | (RefSeq) DELLA protein SLR1-like	Plant hormone signal transduction (ko04075)	GRAS domain family	DELLA protein GAI1 OS=Vitis vinifera OX=29760 GN=GAI1 PE=2 SV=1	PREDICTED: DELLA protein SLR1-like [Nelumbo nucifera]
HU10G00709	35.2332	34.6775	40.2755	60.8106	65.0562	66.2932	67.2177	63.821	70.6645	K14494|2.4e-243|cqi:110699930|K14494 DELLA protein | (RefSeq) DELLA protein GAI-like	Plant hormone signal transduction (ko04075)	GRAS domain family	DELLA protein GAI1 OS=Vitis vinifera OX=29760 GN=GAI1 PE=2 SV=1	DELLA protein GAI-like [Chenopodium quinoa]
HU08G00367	32.0552	28.13	26.557	25.1574	23.6217	21.4715	41.2385	39.1308	43.0495	K14494|1.9e-62|pop:7482891|K14494 DELLA protein | (RefSeq) DELLA protein GAIP-B	Plant hormone signal transduction (ko04075)	GRAS domain family	Scarecrow-like protein 3 OS=Arabidopsis thaliana OX=3702 GN=SCL3 PE=1 SV=1	PREDICTED: scarecrow-like protein 3 [Beta vulgaris subsp. vulgaris]
HU04G00047	9.39836	8.92965	8.16003	8.46655	10.8276	8.70496	15.5616	13.3978	13.9419	K14494|1.0e-31|zju:107429297|K14494 DELLA protein | (RefSeq) DELLA protein GAIP-B-like	Plant hormone signal transduction (ko04075)	GRAS domain family	Scarecrow-like protein 6 OS=Arabidopsis thaliana OX=3702 GN=SCL6 PE=1 SV=1	scarecrow-like protein 6 [Spinacia oleracea]
HU09G00149	0	0.593107	0.204461	1.19602	0.399153	1.82361	2.20791	3.47972	4.19866	K04125|1.0e-47|pop:7471474|K04125 gibberellin 2beta-dioxygenase [EC:1.14.11.13] | (RefSeq) gibberellin 2-beta-dioxygenase 8	Diterpenoid biosynthesis (ko00904)	2OG-Fe(II) oxygenase superfamily	Gibberellin 2-beta-dioxygenase 6 OS=Oryza sativa subsp. japonica OX=39947 GN=GA2OX6 PE=1 SV=1	hypothetical protein SOVF_033940 [Spinacia oleracea]
HU08G02011	4.77761	4.78095	5.01404	1.98115	0.82722	2.67333	7.70502	8.08233	8.16564	K04125|5.3e-145|cqi:110731393|K04125 gibberellin 2beta-dioxygenase [EC:1.14.11.13] | (RefSeq) gibberellin 2-beta-dioxygenase 8-like isoform X1	Diterpenoid biosynthesis (ko00904)	2OG-Fe(II) oxygenase superfamily	Gibberellin 2-beta-dioxygenase 8 OS=Arabidopsis thaliana OX=3702 GN=GA2OX8 PE=1 SV=2	gibberellin 2-beta-dioxygenase 8-like isoform X1 [Chenopodium quinoa]

## Sheet: TF
Table S10. Differentially expressed transcription factor genes involved in flowering pathway.
Gene ID	ES-1_FPKM	ES-2_FPKM	ES-3_FPKM	MS-1_FPKM	MS-2_FPKM	MS-3_FPKM	LS-1_FPKM	LS-2_FPKM	LS-3_FPKM	KEGG_annotation	KEGG_pathway_annotation	Pfam_annotation	Swiss_Prot_annotation	NR_annotation
HU09G00845	0	1.88248	0.325719	6.5789	4.90864	7.36576	5.30224	5.61791	4.72929	K22377|9.5e-12|smo:SELMODRAFT_437336|K22377 E3 ubiquitin-protein ligase listerin [EC:2.3.2.27] | (RefSeq) hypothetical protein	--	CCT motif	Zinc finger protein CONSTANS-LIKE 1 OS=Arabidopsis thaliana OX=3702 GN=COL1 PE=1 SV=1	hypothetical protein BVRB_2g039310 [Beta vulgaris subsp. vulgaris]
HU06G00744	15.2354	11.21	12.4813	9.12954	13.0484	10.4044	56.5558	57.9343	57.0723	K12135|1.3e-57|thj:104802991|K12135 zinc finger protein CONSTANS | (RefSeq) zinc finger protein CONSTANS-LIKE 2-like	Circadian rhythm - plant (ko04712)	CCT motif	Zinc finger protein CONSTANS-LIKE 2 OS=Arabidopsis thaliana OX=3702 GN=COL2 PE=1 SV=1	zinc finger protein CONSTANS-LIKE 2-like isoform X1 [Chenopodium quinoa]
HU04G00234	0	0.781296	0.108751	0.830404	0.553194	0	2.12326	2.06524	2.74133	K22377|1.2e-16|smo:SELMODRAFT_437336|K22377 E3 ubiquitin-protein ligase listerin [EC:2.3.2.27] | (RefSeq) hypothetical protein	--	CCT motif	Zinc finger protein CONSTANS-LIKE 4 OS=Arabidopsis thaliana OX=3702 GN=COL4 PE=2 SV=2	hypothetical protein SOVF_117430 isoform A [Spinacia oleracea]
HU02G01458	0	0.390534	0.290975	2.27446	1.51989	2.08793	26.4697	23.7672	20.6991	K22377|2.0e-13|smo:SELMODRAFT_437336|K22377 E3 ubiquitin-protein ligase listerin [EC:2.3.2.27] | (RefSeq) hypothetical protein	--	CCT motif	Zinc finger protein CONSTANS-LIKE 5 OS=Arabidopsis thaliana OX=3702 GN=COL5 PE=2 SV=2	two-component response regulator-like PRR95 [Spinacia oleracea]
HU02G03306	0	0	0	0	0.350749	0	4.30677	4.18666	4.48779	K22377|2.9e-14|smo:SELMODRAFT_437336|K22377 E3 ubiquitin-protein ligase listerin [EC:2.3.2.27] | (RefSeq) hypothetical protein	--	CCT motif	Zinc finger protein CONSTANS-LIKE 5 OS=Arabidopsis thaliana OX=3702 GN=COL5 PE=2 SV=2	uncharacterized protein LOC110697251 isoform X1 [Chenopodium quinoa]
HU03G02630	9.31564	10.3066	8.53554	5.16924	4.91408	4.60274	13.4928	14.0562	13.3968	K12135|3.4e-19|thj:104802991|K12135 zinc finger protein CONSTANS | (RefSeq) zinc finger protein CONSTANS-LIKE 2-like	Circadian rhythm - plant (ko04712)	CCT motif	Zinc finger protein CONSTANS-LIKE 5 OS=Arabidopsis thaliana OX=3702 GN=COL5 PE=2 SV=2	zinc finger protein CONSTANS-LIKE 5-like [Chenopodium quinoa]
HU10G00019	1.23804	1.0288	0.962116	2.6068	3.36124	4.40351	3.70963	3.35516	4.4719	--	--	CCT motif	Zinc finger protein CONSTANS-LIKE 15 OS=Arabidopsis thaliana OX=3702 GN=COL15 PE=1 SV=1	zinc finger protein CONSTANS-LIKE 15-like [Chenopodium quinoa]
HU04G02213	4.50125	6.42572	4.59695	2.44867	3.5221	5.28471	11.098	9.33354	10.504	K16221|7.7e-31|lang:109335954|K16221 transcription factor TCP21 (protein CCA1 HIKING EXPEDITION) | (RefSeq) transcription factor TCP7-like	Circadian rhythm - plant (ko04712)	TCP family transcription factor	Transcription factor TCP14 OS=Arabidopsis thaliana OX=3702 GN=TCP14 PE=1 SV=1	transcription factor TCP14-like [Chenopodium quinoa]
HU10G00340	5.8908	4.20382	4.32	4.66127	4.80729	5.85072	12.0073	11.4604	11.4288	K16221|2.1e-29|ini:109160049|K16221 transcription factor TCP21 (protein CCA1 HIKING EXPEDITION) | (RefSeq) transcription factor TCP7-like	Circadian rhythm - plant (ko04712)	TCP family transcription factor	Transcription factor TCP15 OS=Arabidopsis thaliana OX=3702 GN=TCP15 PE=1 SV=1	PREDICTED: transcription factor TCP15 [Beta vulgaris subsp. vulgaris]
HU01G02405	19.5399	16.8508	17.0267	22.1882	25.2055	25.3212	10.4693	9.81088	9.48872	K16222|1.5e-59|csat:104762378|K16222 Dof zinc finger protein DOF5.5 | (RefSeq) cyclic dof factor 1-like	Circadian rhythm - plant (ko04712)	Dof domain, zinc finger	Cyclic dof factor 3 OS=Arabidopsis thaliana OX=3702 GN=CDF3 PE=1 SV=2	cyclic dof factor 3-like isoform X1 [Chenopodium quinoa]
HU10G01662	1.51217	0.784617	0	3.97521	0.674616	1.07842	13.7156	12.6682	12.504	K13415|9.3e-21|mdm:103413440|K13415 protein brassinosteroid insensitive 1 [EC:2.7.10.1 2.7.11.1] | (RefSeq) uncharacterized protein LOC103413440 isoform X1	Plant hormone signal transduction (ko04075)	SBP domain	Squamosa promoter-binding protein 1 OS=Antirrhinum majus OX=4151 GN=SBP1 PE=2 SV=1	squamosa promoter-binding protein 1-like isoform X2 [Chenopodium quinoa]
HU06G01912	36.4565	38.3668	40.6581	35.8533	36.9855	34.8737	47.6236	45.2689	46.6043	K13415|5.9e-16|mdm:103413440|K13415 protein brassinosteroid insensitive 1 [EC:2.7.10.1 2.7.11.1] | (RefSeq) uncharacterized protein LOC103413440 isoform X1	Plant hormone signal transduction (ko04075)	SBP domain	Squamosa promoter-binding-like protein 1 OS=Arabidopsis thaliana OX=3702 GN=SPL1 PE=1 SV=2	PREDICTED: squamosa promoter-binding-like protein 1 [Beta vulgaris subsp. vulgaris]
HU02G00052	2.34837	2.23456	3.27939	6.86665	6.82823	6.54755	12.5053	14.6058	12.8441	K20641|6.9e-12|cvr:CHLNCDRAFT_59250|K20641 Rho GTPase-activating protein 20 | (RefSeq) hypothetical protein	--	SBP domain	Squamosa promoter-binding-like protein 3 OS=Oryza sativa subsp. indica OX=39946 GN=SPL3 PE=2 SV=1	squamosa promoter-binding-like protein 2 [Chenopodium quinoa]
HU02G00414	9.0831	5.97454	6.24237	10.4263	8.93233	9.70478	15.9607	13.9341	13.348	K20641|6.1e-13|cvr:CHLNCDRAFT_59250|K20641 Rho GTPase-activating protein 20 | (RefSeq) hypothetical protein	--	SBP domain	Squamosa promoter-binding-like protein 6 OS=Arabidopsis thaliana OX=3702 GN=SPL6 PE=1 SV=2	PREDICTED: squamosa promoter-binding-like protein 6 isoform X1 [Beta vulgaris subsp. vulgaris]
HU10G00465	7.43012	7.43203	6.37977	4.02959	3.90321	5.75551	19.8688	20.2746	20.3097	K20641|9.2e-14|cvr:CHLNCDRAFT_59250|K20641 Rho GTPase-activating protein 20 | (RefSeq) hypothetical protein	--	SBP domain	Squamosa promoter-binding-like protein 6 OS=Arabidopsis thaliana OX=3702 GN=SPL6 PE=1 SV=2	PREDICTED: squamosa promoter-binding-like protein 6 isoform X1 [Beta vulgaris subsp. vulgaris]
HU07G00586	2.47886	0.659483	1.35797	5.09756	1.73842	2.78727	42.0721	41.768	42.4498	K20641|1.7e-11|cvr:CHLNCDRAFT_59250|K20641 Rho GTPase-activating protein 20 | (RefSeq) hypothetical protein	--	SBP domain	Squamosa promoter-binding-like protein 8 OS=Arabidopsis thaliana OX=3702 GN=SPL8 PE=1 SV=2	squamosa promoter-binding-like protein 8 [Spinacia oleracea]
HU09G01807	8.04007	7.22863	5.7707	12.2041	13.3102	11.1021	14.0168	15.0556	14.839	K13415|3.5e-17|mdm:103413440|K13415 protein brassinosteroid insensitive 1 [EC:2.7.10.1 2.7.11.1] | (RefSeq) uncharacterized protein LOC103413440 isoform X1	Plant hormone signal transduction (ko04075)	SBP domain	Squamosa promoter-binding-like protein 9 OS=Arabidopsis thaliana OX=3702 GN=SPL9 PE=2 SV=2	PREDICTED: squamosa promoter-binding-like protein 9 [Beta vulgaris subsp. vulgaris]
HU02G00038	10.583	9.74877	12.5205	4.59187	5.79141	7.57832	57.4589	54.5609	51.9399	--	--	SBP domain	Squamosa promoter-binding-like protein 13A OS=Arabidopsis thaliana OX=3702 GN=SPL13A PE=1 SV=1	squamosa promoter binding protein [Sesuvium portulacastrum]
HU10G00048	12.4132	11.3462	10.1954	7.42223	7.59607	7.01817	41.9821	40.2894	41.9283	K13415|4.5e-17|mdm:103413440|K13415 protein brassinosteroid insensitive 1 [EC:2.7.10.1 2.7.11.1] | (RefSeq) uncharacterized protein LOC103413440 isoform X1	Plant hormone signal transduction (ko04075)	SBP domain	Squamosa promoter-binding-like protein 13A OS=Arabidopsis thaliana OX=3702 GN=SPL13A PE=1 SV=1	squamosa promoter binding protein [Sesuvium portulacastrum]

## Sheet: FLOWER
Table S11. Differentially expressed key flowering genes.
Gene ID	ES-1_FPKM	ES-2_FPKM	ES-3_FPKM	MS-1_FPKM	MS-2_FPKM	MS-3_FPKM	LS-1_FPKM	LS-2_FPKM	LS-3_FPKM	KEGG_annotation	KEGG_pathway_annotation	Pfam_annotation	Swiss_Prot_annotation	NR_annotation
HU03G01546	0	0	0	0	0	0	6.25437	5.46744	6.44191	K16223|7.5e-92|bvg:104890180|K16223 protein FLOWERING LOCUS T | (RefSeq) protein HEADING DATE 3A	Circadian rhythm - plant (ko04712)	Phosphatidylethanolamine-binding protein	Protein FLOWERING LOCUS T OS=Arabidopsis thaliana OX=3702 GN=FT PE=1 SV=2	PREDICTED: protein HEADING DATE 3A [Beta vulgaris subsp. vulgaris]
HU04G01774	0	0	0	0	0	0.290777	7.99355	7.31914	9.90858	K16223|3.2e-74|soe:110783401|K16223 protein FLOWERING LOCUS T | (RefSeq) protein FLOWERING LOCUS T-like	Circadian rhythm - plant (ko04712)	Phosphatidylethanolamine-binding protein	Protein HEADING DATE 3A OS=Oryza sativa subsp. japonica OX=39947 GN=HD3A PE=1 SV=1	protein HEADING DATE 3A [Vitis riparia]
HU10G00918	10.0202	10.7233	11.4504	9.55866	8.65119	10.1341	16.8069	15.5448	15.6072	K18999|4.3e-06|fve:101299247|K18999 RNA polymerase II C-terminal domain phosphatase-like 3/4 [EC:3.1.3.16] | (RefSeq) RNA polymerase II C-terminal domain phosphatase-like 4	--	Plant phosphoribosyltransferase C-terminal	FT-interacting protein 3 OS=Arabidopsis thaliana OX=3702 GN=FTIP3 PE=1 SV=1	FT-interacting protein 1-like [Chenopodium quinoa]
HU09G01816	41.267	41.6036	39.6321	33.6816	40.9904	30.6211	60.3705	55.1164	59.0745	K18999|5.6e-06|fve:101299247|K18999 RNA polymerase II C-terminal domain phosphatase-like 3/4 [EC:3.1.3.16] | (RefSeq) RNA polymerase II C-terminal domain phosphatase-like 4	--	Plant phosphoribosyltransferase C-terminal	FT-interacting protein 3 OS=Arabidopsis thaliana OX=3702 GN=FTIP3 PE=1 SV=1	FT-interacting protein 1-like [Chenopodium quinoa]
HU11G01569	6.98108	5.0308	6.98016	4.2332	5.01993	4.17689	20.0258	19.0053	20.2301	K12486|1.4e-07|bna:106427983|K12486 stromal membrane-associated protein | (RefSeq) probable ADP-ribosylation factor GTPase-activating protein AGD11	Endocytosis (ko04144)	C2 domain	FT-interacting protein 7 OS=Oryza sativa subsp. japonica OX=39947 GN=FTIP7 PE=1 SV=1	FT-interacting protein 1 isoform X1 [Spinacia oleracea]
HU01G02169	1.55787	3.10642	0	0.671351	1.89642	0	263.649	262.236	259.755	K09264|1.2e-53|qsu:112006468|K09264 MADS-box transcription factor, plant | (RefSeq) truncated transcription factor CAULIFLOWER A-like	--	SRF-type transcription factor (DNA-binding and dimerisation domain)	Agamous-like MADS-box protein AGL6 OS=Arabidopsis thaliana OX=3702 GN=AGL6 PE=1 SV=2	hypothetical protein GOBAR_AA29525 [Gossypium barbadense]
HU02G01951	5.99435	2.84365	2.01363	1.43567	0.603304	0.568615	18.6799	20.5271	18.8272	K12412|2.5e-11|pxb:103948623|K12412 pheromone receptor transcription factor | (RefSeq) agamous-like MADS-box protein AGL29	--	SRF-type transcription factor (DNA-binding and dimerisation domain)	Agamous-like MADS-box protein AGL61 OS=Arabidopsis thaliana OX=3702 GN=AGL61 PE=1 SV=1	agamous-like MADS-box protein AGL29 [Cinnamomum micranthum f. kanehirae]
HU01G02402	0.916734	1.843	1.75215	1.32087	0.936873	1.14988	4.95941	4.35051	3.80987	K09264|1.2e-14|psom:113349788|K09264 MADS-box transcription factor, plant | (RefSeq) floral homeotic protein PMADS 1-like isoform X1	--	SRF-type transcription factor (DNA-binding and dimerisation domain)	Agamous-like MADS-box protein AGL65 OS=Arabidopsis thaliana OX=3702 GN=AGL65 PE=1 SV=1	agamous-like MADS-box protein AGL65 isoform X1 [Chenopodium quinoa]
HU02G00417	0.931343	0.456071	0.562919	0.80245	0	0.48659	74.3828	72.6814	80.3233	K09264|3.5e-95|bvg:104896122|K09264 MADS-box transcription factor, plant | (RefSeq) truncated transcription factor CAULIFLOWER A	--	K-box region	Agamous-like MADS-box protein AP1 OS=Vitis vinifera OX=29760 GN=AP1 PE=2 SV=1	PREDICTED: truncated transcription factor CAULIFLOWER A [Beta vulgaris subsp. vulgaris]
HU04G01466	0	0.909507	0.308383	0.910142	1.9575	1.8354	44.8994	41.1839	37.0168	K09264|5.1e-89|cqi:110722241|K09264 MADS-box transcription factor, plant | (RefSeq) truncated transcription factor CAULIFLOWER A-like	--	K-box region	Agamous-like MADS-box protein AP1 OS=Vitis vinifera OX=29760 GN=AP1 PE=2 SV=1	SLM5 [Silene latifolia subsp. alba]
HU01G02308	1.46134	2.15952	2.46181	13.3774	9.35045	11.0684	143.872	142.638	140.791	K09264|8.6e-97|cqi:110722241|K09264 MADS-box transcription factor, plant | (RefSeq) truncated transcription factor CAULIFLOWER A-like	--	K-box region	Agamous-like MADS-box protein AP1 OS=Vitis vinifera OX=29760 GN=AP1 PE=2 SV=1	SLM5 [Silene latifolia subsp. alba]
HU06G00717	0.264952	1.02138	0.767664	4.61253	7.07372	5.78814	20.8737	21.0073	19.6624	K09264|1.6e-82|cqi:110705777|K09264 MADS-box transcription factor, plant | (RefSeq) truncated transcription factor CAULIFLOWER A-like isoform X1	--	K-box region	Agamous-like MADS-box protein FUL-L OS=Vitis vinifera OX=29760 GN=FULL PE=2 SV=1	truncated transcription factor CAULIFLOWER A-like isoform X2 [Chenopodium quinoa]
HU05G01774	0	0	0	0	0	0	22.7421	22.9616	20.4755	K09264|1.7e-105|cqi:110703530|K09264 MADS-box transcription factor, plant | (RefSeq) developmental protein SEPALLATA 1-like	--	K-box region	Agamous-like MADS-box protein MADS2 OS=Vitis vinifera OX=29760 GN=MADS2 PE=2 SV=2	PREDICTED: developmental protein SEPALLATA 1 isoform X4 [Beta vulgaris subsp. vulgaris]
HU04G00127	23.6378	21.4916	25.376	21.7762	25.1221	26.6552	4.76588	6.01744	4.45115	K09264|1.3e-34|sita:101767547|K09264 MADS-box transcription factor, plant | (RefSeq) MADS-box transcription factor 58	--	SRF-type transcription factor (DNA-binding and dimerisation domain)	MADS-box protein SOC1 OS=Arabidopsis thaliana OX=3702 GN=SOC1 PE=1 SV=1	MADS-box protein SOC1-like [Chenopodium quinoa]
HU11G01859	31.5874	37.2043	38.3569	55.6324	42.1024	47.3613	26.8874	29.4493	27.1135	K09264|9.8e-37|cpep:111790045|K09264 MADS-box transcription factor, plant | (RefSeq) truncated transcription factor CAULIFLOWER A-like	--	K-box region	MADS-box protein SOC1 OS=Arabidopsis thaliana OX=3702 GN=SOC1 PE=1 SV=1	suppressor of overexpression of constans 1 [Hylocereus polyrhizus]
HU07G00518	63.7577	55.6312	61.5655	36.3073	32.5757	30.9486	38.1111	36.4562	36.503	K09264|1.3e-35|mus:104000861|K09264 MADS-box transcription factor, plant | (RefSeq) MADS-box transcription factor 3-like	--	SRF-type transcription factor (DNA-binding and dimerisation domain)	MADS-box protein SOC1 OS=Arabidopsis thaliana OX=3702 GN=SOC1 PE=1 SV=1	suppressor of overexpression of constans 1 [Hylocereus polyrhizus]
